# Supplementary material for: Homologous Recombination Deficiency (HRD) and BRCA 1/2 Gene Mutation for Predicting the Effect of Platinum-Based Neoadjuvant Chemotherapy of Early-Stage Triple-Negative Breast Cancer (TNBC): A Systematic Review and Meta-Analysis
Source: J Pers Med. 2022 Feb 21;12(2):323. doi: 10.3390/jpm12020323 (PMC8876589; doi:10.3390/jpm12020323)
Supplement: Supplementary file 1 [file jpm-12-00323-s001.zip]

Archive with 1 entries (1 files):
- jpm-1557398-supplementary.pdf
